# Supplementary material for: Fine-Tuning Side Chain Substitutions: Impacts on the Lipophilicity–Solubility–Permeability Interplay in Macrocyclic Peptides
Source: Mar Drugs. 2025 Dec 25;24(1):13. doi: 10.3390/md24010013 (PMC12843137; doi:10.3390/md24010013)
Supplement: Supplementary file 1 [file marinedrugs-24-00013-s001.zip]

Archive with 1 entries (1 files):
- marinedrugs-4013512-supplementary.pdf
